# Supplementary material for: Factors Determining Immunological Response to Vaccination against Tick-Borne Encephalitis Virus in Older Individuals
Source: PLoS One. 2014 Jun 26;9(6):e100860. doi: 10.1371/journal.pone.0100860 (PMC4072701; doi:10.1371/journal.pone.0100860)
Supplement: Database S1 — Complete database of all included variables. (CSV) [file pone.0100860.s002.csv]

Participant	DV_TiterEnzUml	DV_Log_TiterEnz	DV_TiterImmVIEUml	DV_SerostatusEnz	DV_SerostatusImm	DV_SerostatusNT	IV_vacc_or_prevTBE_Status	IV_Age	IV_Female	IV_DaysSinceLastVacc	IV_1_vacc_dose	IV_2_vacc_dose	IV_3_vacc_dose	IV_4_vacc_dose	IV_5_vacc_dose	IV_prevTBE	IV_Odose_ab	IV_Asthma	IV_Allergy	IV_Diabetes	IV_Smoking	IV_Petownership	IV_NewTickBite	IV_JE_YF_vacc
1	203,4503109	2,308457694	663,71	1	1	1	7	78	1		0	0	0	0	0	0	1	0	0	0	0	0	1	0
2	392,0451369	2,593341458	703,47	1	1	1	4	60	1	818	0	0	0	1	0	0	0	0	1	0	0	0	1	0
3	24,12345651	1,382377303	377,27	1	1	1	3	34	0	566	0	0	1	0	0	0	0	0	0	0	0	1	1	0
4	15,56661324	1,192288613	146,87	1	1	1	3	46	0	572	0	0	1	0	0	0	0	0	0	0	0	0	1	0
5	1,374889172	0,136720567	0,1	0	0	0	0	42	0		0	0	0	0	0	0	0	0	0	0	0	0	1	0
6	369,5851834	2,567720212	657,24	1	1	1	3	67	0	584	0	0	1	0	0	0	0	0	0	0	0	1	1	1
7	4,797802455	0,681241237	55,86	0	0	0	3	69	1	572	0	0	1	0	0	0	0	0	0	0	0	0	1	0
8	4,159339022	0,619093331	95,62	0	0	0	2	70	1		0	1	0	0	0	0	0	0	0	1	0	0	1	1
9	18,04874725	1,256477206	294,88	1	1	1	3	80	0	944	0	0	1	0	0	0	0	1	0	0	0	0	1	0
10	48,04759529	1,681693392	468,04	1	1	1	4	63	0		0	0	0	1	0	0	0	0	1	0	0	0	1	0
11	4,044387009	0,606381365	41,25	0	0	0	3	61	1	588	0	0	1	0	0	0	0	1	0	0	0	0	1	1
12	22,68833748	1,355834496	414,87	1	1	1	4	68	0	585	0	0	0	1	0	0	0	0	0	0	0	0	1	1
13	28,9733792	1,461948495	412,71	1	1	1	4	63	1	587	0	0	0	1	0	0	0	0	0	0	0	1	1	0
14	1,286188025	0,11058971	12,27	0	0	0	3	64	0	1083	0	0	1	0	0	0	0	0	0	0	0	0	1	1
15	5,062849662	0,704150517	72,38	0	0	0	3	58	0	573	0	0	1	0	0	0	0	0	0	0	0	1	1	0
16	39,45046919	1,596047008	509,23	1	1	1	4	70	0	275	0	0	0	1	0	0	0	0	0	0	0	0	0	0
17	58,63996966	1,768193962	627,07	1	1	1	7	45	1		0	0	0	0	0	0	1	0	0	0	0	0	1	0
18	22,46827392	1,351603072	449,84	1	1	1	3	67	1	560	0	0	1	0	0	0	0	0	0	0	0	0	1	0
19	15,67571745	1,195346058	164,83	1	1	0	5	62	0	856	0	0	0	0	1	0	0	0	0	1	0	0	1	0
20	60,77702854	1,783760696	387,33	1	1	1	3	72	1	587	0	0	1	0	0	0	0	0	0	0	0	0	1	0
21	27,38935589	1,437592032	380,62	1	1	0	3	40	1	545	0	0	1	0	0	0	0	1	1	0	0	0	0	1
22	5,062849662	0,704150517	89,87	0	0	0	3	78	0	567	0	0	1	0	0	0	0	1	0	0	0	0	1	0
23	2,93243022	0,46686762	77,65	0	0	0	3	62	0	829	0	0	1	0	0	0	0	0	0	0	1	0	1	1
24	9,070862087	0,957607287	229,26	0	1	1	3	56	1	1621	0	0	1	0	0	0	0	0	1	0	0	0	1	0
25	3,70099696	0,568201724	77,89	0	0	0	3	63	1	596	0	0	1	0	0	0	0	0	0	0	0	0	1	0
26	15,24285392	1,182984967	201,23	1	1	1	3	66	1	924	0	0	1	0	0	0	0	1	0	0	1	0	1	0
27	10,31034494	1,013258665	119,8	0	0	0	3	80	1	1214	0	0	1	0	0	0	0	0	0	0	0	0	1	0
28	174,1512145	2,240923479	594,73	1	1	1	3	76	0	599	0	0	1	0	0	0	0	0	1	0	0	1	1	0
29	151,5508838	2,180555941	642,87	1	1	1	5	58	1	1400	0	0	0	0	1	0	0	1	1	0	0	0	1	0
30	12,69448643	1,103461622	128,19	1	1	1	4	66	0	118	0	0	0	1	0	0	0	0	1	0	0	0	1	0
31	2,13199089	0,328379603	40,05	0	0	0	3	87	1	67	0	0	1	0	0	0	0	0	0	0	0	0	1	1
32	5,937547094	0,773786445	86,04	0	0	0	3	72	0	587	0	0	1	0	0	0	0	0	0	0	0	1	1	0
33	14,55930847	1,163161375	297,51	1	1	0	2	60	1	543	0	1	0	0	0	0	0	0	0	0	0	0	1	0
34	1,726662958	0,238046103	101,6	0	0	0	3	63	1	541	0	0	1	0	0	0	0	0	1	0	0	1	1	0
35	5,601623633	0,748188027	98,01	0	0	0	3	81	0	597	0	0	1	0	0	0	0	0	0	0	0	1	1	0
36	279,2689307	2,446024285	813,88	1	1	1	4	35	1	132	0	0	0	1	0	0	0	1	1	0	0	0	1	0
37	3,72954314	0,571708832	196,68	0	1	0	3	69	0	939	0	0	1	0	0	0	0	0	0	0	0	0	1	0
38	115,9442072	2,064233296	677,12	1	1	1	3	38	1	869	0	0	1	0	0	0	0	0	0	0	0	1	1	0
39	4,82712624	0,683947131	119,09	0	0	0	2	79	0		0	1	0	0	0	0	0	0	0	1	0	0	1	1
40	36,52154243	1,562530769	508,51	1	1	1	3	68	1	1192	0	0	1	0	0	0	0	0	0	0	1	0	1	0
41	10,07032482	1,003029471	210,81	0	1	1	3	62	0	1227	0	0	1	0	0	0	0	0	0	0	0	0	1	0
42	141,9413737	2,15	581,1	1	1	1	8	72	0									0	0	0	0	0	1	0
43	16,62756279	1,220892249	482,65	1	1	1	3	56	1	1187	0	0	1	0	0	0	0	0	1	0	0	1	1	0
44	4,216925285	0,625312451	169,62	0	1	1	5	58	1	74	0	0	0	0	1	0	0	0	1	0	0	1	1	0
45	8,450547629	0,926856709	187,82	0	1	0	4	67	1	873	0	0	0	1	0	0	0	0	0	0	0	0	1	0
46	5,092464121	0,706717782	112,38	0	0	0	3	47	1	881	0	0	1	0	0	0	0	0	1	0	0	1	1	0
47	62,29461529	1,794418331	762,14	1	1	1	4	65	1	580	0	0	0	1	0	0	0	0	0	0	0	1	1	0
48	63,84400807	1,805092878	614,13	1	1	1	3	44	1	972	0	0	1	0	0	0	0	0	0	0	0	0	0	0
49	63,67026489	1,80393485	457,26	1	1	1	3	55	1	996	0	0	1	0	0	0	0	0	0	0	0	1	1	0
50	35,55073877	1,550839605	328,65	1	1	1	3	28	1	620	0	0	1	0	0	0	0	0	0	0	0	1	1	0
51	4,915281515	0,691965103	53,46	0	0	0	3	44	1	896	0	0	1	0	0	0	0	0	0	0	0	1	1	0
52	0,1	-1	0,1	0	0	0	0	61	1		0	0	0	0	0	0	0	0	0	0	1	0	1	0
53	16,74247654	1,223755454	332,24	1	1	1	4	77	0	613	0	0	0	1	0	0	0	0	0	0	0	0	1	0
54	15,84049538	1,199755177	285,3	1	1	1	3	63	1	594	0	0	1	0	0	0	0	1	1	0	0	0	0	0
55	100,4098559	2,001776967	630,42	1	1	1	5	51	1	132	0	0	0	0	1	0	0	1	0	0	0	0	1	0
56	43,32072284	1,636688448	374,87	1	1	1	3	59	1	601	0	0	1	0	0	0	0	0	0	0	0	1	1	0
57	3,131548049	0,495544338	23,05	0	0	0	3	65	0	1052	0	0	1	0	0	0	0	0	0	0	0	1	1	0
58	77,45524093	1,889077493	688,14	1	1	1	3	36	1	1241	0	0	1	0	0	0	0	0	1	0	0	0	1	0
59	5,845379989	0,767155866	118,61	0	0	1	4	55	0		0	0	0	1	0	0	0	0	0	0	0	0	1	0
60	6,500094879	0,812913357	145,19	0	1	0	3	67	1	593	0	0	1	0	0	0	0	0	0	0	0	0	1	0
61	27,82201266	1,444357126	358,83	1	1	0	3	58	1	563	0	0	1	0	0	0	0	0	0	0	0	1	1	0
62	3,81524929	0,582063363	108,07	0	0	0	3	85	1	596	0	0	1	0	0	0	0	0	0	0	0	1	1	1
63	6,154311447	0,788875116	57,06	0	0	0	4	68	0	125	0	0	0	1	0	0	0	0	0	0	0	0	1	0
64	4,216925285	0,625312451	61,37	0	0	0	3	39	1	602	0	0	1	0	0	0	0	0	0	0	1	1	1	0
65	119,4675583	2,077258864	629,46	1	1	1	3	48	1	1063	0	0	1	0	0	0	0	0	1	0	0	0	1	0
66	14,71490412	1,167612673	266,87	1	1	0	4	62	0	298	0	0	0	1	0	0	0	0	0	0	0	0	1	0
67	24,67059422	1,392169149	246,38	1	1	1	3	63	1	141	0	0	1	0	0	0	0	0	0	0	1	0	1	0
68	48,59836383	1,686636269	590,12	1	1	1	3	54	0	141	0	0	1	0	0	0	0	0	1	0	1	0	1	0
69	3,81524929	0,582063363	105,19	0	0	0	4	77	0	689	0	0	0	1	0	0	0	0	1	0	0	0	1	0
70	50,14024204	1,70018433	554,44	1	1	1	4	49	0		0	0	0	1	0	0	0	0	0	0	0	0	1	0
71	50,14024204	1,70018433	617,92	1	1	1	3	37	0	78	0	0	1	0	0	0	0	0	1	0	0	0	0	0
72	13,75061082	1,138302698	273,14	1	1	0	3	47	1	608	0	0	1	0	0	0	0	1	1	0	0	0	1	0
73	0,470751974	-0,327902142	5,86	0	0	0	0	22	1		0	0	0	0	0	0	0	0	0	0	0	0	1	0
74	3,188427609	0,503790683	73,55	0	0	0	3	54	1	977	0	0	1	0	0	0	0	0	0	0	0	1	0	0
75	17,20845159	1,23578087	322,79	1	1	0	4	70	0	185	0	0	0	1	0	0	0	0	0	0	1	0	1	0
76	118,8739513	2,075072263	697,87	1	1	1	6	74	1		0	0	0	0	0	1	0	0	0	0	0	0	0	0
77	7,479670565	0,873901598	159,12	0	1	0	3	84	1	612	0	0	1	0	0	0	0	0	1	0	0	0	1	0
78	17,62459717	1,246005904	417,28	1	1	1	4	54	1	601	0	0	0	1	0	0	0	0	1	0	0	0	1	0
79	374,4741113	2,573417031	747,28	1	1	1	1	45	0		1	0	0	0	0	0	0	0	1	0	0	1	1	0
80	145,4361631	2,162683866	698,59	1	1	1	1	71	0	615	1	0	0	0	0	0	0	0	0	0	0	1	1	0
81	36,30393072	1,559906625	458,75	1	1	0	1	55	1	627	1	0	0	0	0	0	0	0	0	0	0	0	1	0
82	75,02957651	1,875234946	691,6	1	1	1	3	52	0	1088	0	0	1	0	0	0	0	0	0	0	0	1	1	0
83	3,843842295	0,584331224	96,69	0	0	0	3	50	1	1239	0	0	1	0	0	0	0	0	0	0	0	1	1	0
84	11,69908523	1,068185862	242,28	1	1	1	4	63	0	628	0	0	0	1	0	0	0	0	0	0	0	0	1	0
85	10,96875785	1,040206628	286,64	0	1	1	3	62	1		0	0	1	0	0	0	0	0	1	0	0	0	1	0
86	42,20162928	1,625329218	517,56	1	1	1	8	73	1									0	0	0	0	0	1	0
87	0,593752051	-0,229147988	164,16	0	1	0	0	72	1		0	0	0	0	0	0	0	0	0	0	0	1	1	0
88	11,01	1,04	327,13	0	1	1	8	60	1									0	0	0	0	0	1	0
89	57,99	1,76	484,78	1	1	1	8	71	0									0	1	0	0	0	1	0
90	23,13375901	1,364175633	489,12	1	1	1	5	66	1	323	0	0	0	0	1	0	0	0	0	0	0	0	1	0
91	3,04622481	0,484299839	105,61	0	0	0	3	44	1	523	0	0	1	0	0	0	0	0	1	0	0	1	0	1
92	23,05902892	1,362859303	422,11	1	1	0	4	79	1	269	0	0	0	1	0	0	0	0	0	0	0	0	1	0
93	129,0042381	2,11058971	671,35	1	1	1	4	69	1	185	0	0	0	1	0	0	0	0	0	0	0	0	1	0
94	35,12619263	1,54567815	549,38	1	1	1	4	59	0	211	0	0	0	1	0	0	0	0	0	1	1	1	1	0
95	3,273753945	0,514547753	69,93	0	0	0	3	57	1	613	0	0	1	0	0	0	0	0	1	0	0	0	1	0
96	0,776713379	-0,107905397	0,1	0	0	0	0	69	0		0	0	0	0	0	0	0	0	0	0	0	0	1	0
97	67,22199331	1,827498508	620,73	1	1	1	4	56	1	540	0	0	0	1	0	0	0	0	0	0	0	1	1	0
98	9,485896961	0,977266212	230,23	0	1	1	3	59	0	849	0	0	1	0	0	0	0	0	0	0	0	0	1	0
99	195,9728547	2,292189593	787,05	1	1	1	4	43	1	7	0	0	0	1	0	0	0	0	0	0	0	1	1	0
100	215,6420401	2,333729323	654,96	1	1	1	4	56	1	188	0	0	0	1	0	0	0	0	0	0	0	0	1	0
101	407,6902243	2,610330059	655,92	1	1	1	4	35	1	192	0	0	0	1	0	0	0	0	0	0	0	0	1	0
102	4,82712624	0,683947131	128,99	0	1	0	3	57	1	1262	0	0	1	0	0	0	0	0	0	0	1	0	1	0
103	0,159361126	-0,795880017	0,1	0	0	0	0	65	0		0	0	0	0	0	0	0	0	0	0	0	0	0	0
104	209,711252	2,32161914	695,7	1	1	1	4	65	1	137	0	0	0	1	0	0	0	0	0	0	0	0	1	0
105	78,9	1,89	659,06	1	1	1	8	51	1									0	0	0	0	1	1	0
106	2,875510049	0,459392488	64,87	0	0	1	3	67	0	608	0	0	1	0	0	0	0	0	0	0	0	0	1	0
107	0,1	-1	7,26	0	0	0	0	83	0		0	0	0	0	0	0	0	0	0	0	0	1	0	1
108	9,524183985	0,978636948	184,43	0	1	1	4	54	1	80	0	0	0	1	0	0	0	0	0	0	0	1	1	0
109	17,38582864	1,240299582	344,97	1	1	1	3	68	1	600	0	0	1	0	0	0	0	0	0	0	0	0	1	0
110	32,27037913	1,508798965	613,5	1	1	1	4	59	1	890	0	0	0	1	0	0	0	0	0	0	0	0	1	0
111	256,2171107	2,408613027	846,35	1	1	1	6	72	0		0	0	0	0	0	1	0	1	1	0	0	1	1	0
112	41,10669524	1,613947477	448,86	1	1	1	4	74	0	758	0	0	0	1	0	0	0	0	0	0	0	0	1	0
113	5,360616624	0,72916479	62,46	0	0	1	3	63	1	625	0	0	1	0	0	0	0	0	0	1	1	0	0	0
114	143,6794482	2,157396319	604,1	1	1	1	4	66	0	875	0	0	0	1	0	0	0	1	0	0	0	0	1	1
115	106,4463396	2,027145666	630,37	1	1	1	1	50	0	658	1	0	0	0	0	0	0	0	0	0	0	1	1	0
116	38,30171897	1,583198774	470,8	1	1	1	3	65	1	655	0	0	1	0	0	0	0	1	0	0	0	1	1	0
117	4,216925285	0,625312451	60,77	0	0	0	3	55	1	616	0	0	1	0	0	0	0	0	0	0	0	1	1	0
118	5,181517972	0,71432976	144,9	0	1	0	3	73	1	557	0	0	1	0	0	0	0	0	1	0	0	0	1	0
119	104,3121043	2,018325945	633,51	1	1	1	4	70	1	641	0	0	0	1	0	0	0	0	0	0	0	0	1	0
120	180,4596869	2,256380953	801,03	1	1	1	7	46	0		0	0	0	0	0	0	1	0	1	0	0	1	1	0
121	33,26735437	1,522052801	460,91	1	1	1	3	61	1		0	0	1	0	0	0	0	0	0	0	0	0	1	0
122	268,1282572	2,428345408	798,38	1	1	1	0	75	1		0	0	0	0	0	0	0	0	0	0	0	1	1	0
123	169,6497185	2,229553864	568,18	1	1	1	3	49	0	1008	0	0	1	0	0	0	0	0	0	0	0	1	1	0
124	6,950153671	0,841984805	66,08	0	0	0	3	65	0		0	0	1	0	0	0	0	0	0	0	0	0	0	1
125	28,34862675	1,452553063	301,58	1	1	1	3	63	1	991	0	0	1	0	0	0	0	0	1	0	0	1	1	0
126	22,46827392	1,351603072	166,35	1	1	0	3	64	1		0	0	1	0	0	0	0	0	0	0	0	0	1	0
127	17,38582864	1,240299582	312,91	1	1	0	3	56	1	579	0	0	1	0	0	0	0	0	0	0	0	1	1	0
128	167,6377859	2,224377652	722,93	1	1	1	3	62	0	1009	0	0	1	0	0	0	0	0	0	0	0	0	0	0
129	16,91602704	1,228400359	345,45	1	1	1	5	64	0	1090	0	0	0	0	1	0	0	0	0	0	0	0	1	0
130	241,9940078	2,38379742	789,95	1	1	1	4	33	1	334	0	0	0	1	0	0	0	0	0	0	0	0	1	0
131	227,4281718	2,356847751	761,26	1	1	1	4	45	0	42	0	0	0	1	0	0	0	0	0	0	0	0	0	0
132	23,13375901	1,364175633	415,36	1	1	1	4	69	1	731	0	0	0	1	0	0	0	0	0	0	0	0	1	0
133	2,676093732	0,428134794	32,81	0	0	0	3	55	1	637	0	0	1	0	0	0	0	0	0	0	1	1	1	0
134	5,241067476	0,719331287	47,03	0	0	0	3	75	0	628	0	0	1	0	0	0	0	0	1	0	0	1	1	0
135	13,31094337	1,124178055	154,06	1	1	1	3	67	0	929	0	0	1	0	0	0	0	0	0	0	0	0	0	0
136	16,40775	1,215108581	289,77	1	1	1	3	49	1	611	0	0	1	0	0	0	0	0	1	0	1	0	1	0
137	6,34210957	0,802089258	104,73	0	0	0	3	63	1	631	0	0	1	0	0	0	0	0	0	0	0	0	0	0
138	0,80703558	-0,091514981	17,34	0	0	0	3	62	0	1	0	0	1	0	0	0	0	0	0	0	0	1	0	0
139	40,86661385	1,611404638	485,34	1	1	1	4	53	0	628	0	0	0	1	0	0	0	0	0	0	0	0	1	0
140	40,62769946	1,608846822	411,22	1	1	1	3	57	1	661	0	0	1	0	0	0	0	0	0	0	1	0	1	0
141	6,092128562	0,784617293	104,48	0	0	1	3	81	0	669	0	0	1	0	0	0	0	0	0	0	0	0	1	0
142	3,245310176	0,511883361	48,14	0	0	0	3	78	1	664	0	0	1	0	0	0	0	0	0	0	0	1	0	0
143	120,3628024	2,080482179	608,79	1	1	1	3	48	1	937	0	0	1	0	0	0	0	0	1	0	1	0	1	1
144	12,60155118	1,100370545	181,36	1	1	0	3	23	1	635	0	0	1	0	0	0	0	0	0	0	0	1	0	0
145	22,76208271	1,357172258	269	1	1	1	3	54	1	978	0	0	1	0	0	0	0	0	0	0	0	1	1	1
146	1,697518206	0,230448921	37,13	0	0	0	3	71	0	660	0	0	1	0	0	0	0	0	0	0	0	0	1	0
147	44,08042391	1,644241586	494,61	1	1	1	0	59	1		0	0	0	0	0	0	0	0	0	0	1	0	0	0
148	2,13199089	0,328379603	34,12	0	0	0	4	56	1	564	0	0	0	1	0	0	0	0	1	0	1	1	1	1
149	0,1	-1	0,1	0	0	0	0	74	1		0	0	0	0	0	0	0	0	0	0	0	1	1	0
150	4,797802455	0,681241237	231,19	0	1	1	3	48	1	666	0	0	1	0	0	0	0	0	0	0	0	1	0	0
151	166,8389298	2,222300181	722,47	1	1	1	6	62	1		0	0	0	0	0	1	0	0	1	0	0	1	1	0
152	296,5893	2,472156504	841,49	1	1	1	6	68	1		0	0	0	0	0	1	0	0	0	0	0	0	1	0
153	1,404384425	0,146128036	146,55	0	1	1	3	78	1	681	0	0	1	0	0	0	0	0	0	0	0	0	0	0
154	13,7	1,14	343,62	1	1	1	8	68	0									0	0	0	0	0	0	0
155	1,286188025	0,11058971	76,69	0	0	1	3	48	1	663	0	0	1	0	0	0	0	0	0	0	0	1	0	0
156	1,92991804	0,285557309	61,16	0	0	0	3	77	1	929	0	0	1	0	0	0	0	0	0	0	0	1	0	0
157	93,94349767	1,972850556	792,58	1	1	1	7	79	0		0	0	0	0	0	0	1	0	0	0	0	0	1	0
158	27,21785399	1,434888121	671,64	1	1	1	3	54	1	1984	0	0	1	0	0	0	0	0	1	0	1	1	1	0
159	0,346883324	-0,455931956	36,38	0	0	0	3	74	0	670	0	0	1	0	0	0	0	0	0	0	0	1	1	0
160	19,43549025	1,288696261	364,65	1	1	1	4	65	0	265	0	0	0	1	0	0	0	0	0	0	0	1	1	0
161	71,70386593	1,855519156	820,13	1	1	1	7	53	1		0	0	0	0	0	0	1	0	1	0	0	0	0	0
162	22,17757447	1,345961542	562,97	1	1	0	3	30	1	1273	0	0	1	0	0	0	0	0	0	0	0	0	1	0
163	1,900958687	0,278753601	73,94	0	0	0	3	52	1	887	0	0	1	0	0	0	0	0	0	0	0	0	0	0
164	8,594287164	0,933993164	266,24	0	1	1	4	59	1	665	0	0	0	1	0	0	0	0	1	0	0	0	1	0
165	102,9970659	2,012837225	619,81	1	1	1	4	55	1	244	0	0	0	1	0	0	0	1	1	0	0	1	1	0
166	22,033382	1,343014497	613,55	1	1	1	4	69	0	663	0	0	0	1	0	0	0	1	1	0	0	0	1	0
167	269,3461676	2,43031698	692,42	1	1	1	3	45	0	1262	0	0	1	0	0	0	0	1	0	1	0	0	1	1
168	2,476226911	0,394451681	185,86	0	1	0	3	62	1	929	0	0	1	0	0	0	0	0	0	0	0	0	1	0
169	58,47823258	1,767007364	567,47	1	1	1	3	53	0	372	0	0	1	0	0	0	0	0	1	0	0	0	1	0
170	9,145500763	0,961421094	160,82	0	1	0	2	82	1	662	0	1	0	0	0	0	0	0	1	0	0	0	0	0
171	13,11895239	1,117933835	262,49	1	1	1	3	30	0	1123	0	0	1	0	0	0	0	0	0	0	0	1	0	0
172	43,95304226	1,642958879	653,11	1	1	1	4	60	1	83	0	0	0	1	0	0	0	0	0	0	0	1	1	1
173	15,35018473	1,18610838	425,5	1	1	1	3	43	1	642	0	0	1	0	0	0	0	0	0	0	0	0	0	0
174	1,842965257	0,264817823	96,97	0	0	0	3	72	1	682	0	0	1	0	0	0	0	0	0	0	0	0	0	0
175	99,89919626	1,999565488	702,69	1	1	1	4	64	1	41	0	0	0	1	0	0	0	0	1	0	0	0	1	0
176	1,58	0,2	83,7	0	0	0	8	51	0									0	0	0	0	1	0	0
177	14,66289735	1,16613397	370,41	1	1	1	4	56	1	657	0	0	0	1	0	0	0	0	1	0	0	0	0	0
178	7,547083568	0,877946952	227,43	0	1	1	3	69	0	1274	0	0	1	0	0	0	0	0	0	0	0	1	0	0
179	25,95957898	1,414304688	626,32	1	1	1	3	65	1		0	0	1	0	0	0	0	0	1	0	0	0	1	0
180	2,13199089	0,328379603	206,4	0	1	1	4	52	1	909	0	0	0	1	0	0	0	0	0	0	1	0	1	1
181	7,854003841	0,894869657	207,65	0	1	0	4	58	1	201	0	0	0	1	0	0	0	0	1	1	0	0	1	0
182	602,7950534	2,780173244	741	1	1	1	4	69	1	890	0	0	0	1	0	0	0	0	0	0	0	0	1	0
183	400,6690862	2,602786826	646,85	1	1	1	7	66	0		0	0	0	0	0	0	1	0	1	0	0	0	1	0
184	11,66	1,07	134,03	1	1	0	8	66	1									0	0	0	0	0	1	0
185	54,2507131	1,734399743	612,54	1	1	1	3	74	1	583	0	0	1	0	0	0	0	0	0	0	0	0	1	0
186	4,856480348	0,686636269	124,77	0	0	1	3	47	1	626	0	0	1	0	0	0	0	0	1	0	1	0	0	0
187	149,367448	2,174263381	723,72	1	1	1	3	51	1	643	0	0	1	0	0	0	0	0	0	0	0	0	0	0
188	0,470751974	-0,327902142	0,1	0	0	0	0	70	1		0	0	0	0	0	0	0	0	0	0	0	0	1	0
189	17,62459717	1,246005904	279,51	1	1	1	3	47	1	655	0	0	1	0	0	0	0	0	1	0	1	0	0	0
190	24,12345651	1,382377303	559,21	1	1	1	4	66	1	993	0	0	0	1	0	0	0	0	0	0	0	0	1	0
191	7,99234081	0,902546779	448,03	0	1	1	3	50	1		0	0	1	0	0	0	0	0	0	0	0	1	1	0
192	164,0693217	2,215029178	682,91	1	1	1	3	20	0	902	0	0	1	0	0	0	0	0	0	0	0	0	0	0
193	51,1425642	1,708760724	327,34	1	1	1	3	47	1	994	0	0	1	0	0	0	0	0	1	0	0	0	0	0
194	394,6146855	2,596168087	801,1	1	1	1	4	70	1	370	0	0	0	1	0	0	0	0	1	0	0	0	0	0
195	7,75	0,89	185,86	0	1	0	8	51	1									0	0	0	0	1	0	1
196	126,4817742	2,102021857	658,87	1	1	1	4	75	0	7	0	0	0	1	0	0	0	0	0	0	0	0	1	0
197	1,492663313	0,173186268	0,1	0	0	0	2	48	1	574	0	1	0	0	0	0	0	0	0	0	0	0	0	0
198	52,89982962	1,723455672	441,27	1	1	1	3	52	0	680	0	0	1	0	0	0	0	0	0	0	0	1	1	0
199	0,1	-1	0,1	0	0	0	0	59	1		0	0	0	0	0	0	0	0	0	0	1	1	1	0
200	193,23	2,28	589,51	1	1	1	8	61	0									0	0	0	0	1	1	0
201	0,624371177	-0,207608311	0,1	0	0	0	3	73	1	700	0	0	1	0	0	0	0	0	0	0	0	0	0	0
202	286,2791974	2,456791009	749,51	1	1	1	6	73	0		0	0	0	0	0	1	0	0	0	0	0	0	1	1
203	52,16159326	1,717337583	611,54	1	1	1	4	55	1	918	0	0	0	1	0	0	0	1	1	0	0	0	0	1
204	24,8287777	1,39497672	326,34	1	1	1	3	63	1	278	0	0	1	0	0	0	0	0	0	0	0	0	0	0
205	45,50204328	1,658011397	489,8	1	1	1	4	54	1	906	0	0	0	1	0	0	0	0	0	0	0	1	1	1
206	24,35671058	1,386677284	337,73	1	1	1	4	64	1	288	0	0	0	1	0	0	0	0	1	0	0	0	1	1
207	7,751038923	0,889301703	161,16	0	1	0	3	72	0	920	0	0	1	0	0	0	0	0	0	0	0	1	0	1
208	35,55073877	1,550839605	384,24	1	1	1	3	42	1	860	0	0	1	0	0	0	0	0	0	0	1	1	0	0
209	85,58233632	1,932372282	379,23	1	1	0	4	55	1	803	0	0	0	1	0	0	0	0	1	0	0	1	0	0
210	39,10287978	1,592176757	404,85	1	1	1	3	68	0		0	0	1	0	0	0	0	0	1	0	0	0	1	0
211	503,1042073	2,701654317	836,54	1	1	1	3	59	1	917	0	0	1	0	0	0	0	0	0	0	1	1	1	0
212	74,43335357	1,871748019	514,58	1	1	1	4	70	0	328	0	0	0	1	0	0	0	0	1	0	0	1	1	0
213	141,5959798	2,151063253	699,79	1	1	1	4	59	1	88	0	0	0	1	0	0	0	0	0	0	0	0	1	0
214	60,27813657	1,780173244	482,28	1	1	1	5	56	1	621	0	0	0	0	1	0	0	0	1	0	0	0	1	0
215	159,7989618	2,203576775	707,31	1	1	1	6	69	1		0	0	0	0	0	1	0	0	0	1	0	0	1	0
216	712,4378842	2,852748295	761,62	1	1	1	5	59	0	174	0	0	0	0	1	0	0	0	0	0	0	1	1	0
217	7,345681516	0,866287339	137,49	0	1	1	3	30	1	86	0	0	1	0	0	0	0	0	1	0	0	1	0	0
218	290,1689692	2,46265251	612,34	1	1	1	5	68	0	94	0	0	0	0	1	0	0	0	0	0	0	0	1	0
219	11,87574581	1,074816441	216,58	1	1	1	4	63	1	98	0	0	0	1	0	0	0	0	1	0	1	0	1	0
220	0,1	-1	21,35	0	0	0	0	73	1		0	0	0	0	0	0	0	1	1	0	0	0	1	0
221	2,93	0,47	50,87	0	0	1	8	57	1									0	0	0	0	0	1	0
222	14,71490412	1,167612673	141,11	1	1	1	3	62	0	856	0	0	1	0	0	0	0	0	1	1	0	1	1	0
223	2,189536952	0,340444115	27,2	0	0	0	3	52	1	893	0	0	1	0	0	0	0	0	1	0	0	0	1	0
224	186,9695799	2,271771928	660,8	1	1	1	4	57	1	205	0	0	0	1	0	0	0	0	0	0	0	1	1	0
225	95,89382111	1,981773319	680,85	1	1	1	4	51	1	615	0	0	0	1	0	0	0	0	0	0	0	0	1	0
226	7,854003841	0,894869657	151,13	0	1	1	4	69	1	68	0	0	0	1	0	0	0	1	0	0	0	0	1	0
227	247,5963597	2,39375064	695,34	1	1	1	0	63	0		0	0	0	0	0	0	0	0	0	0	0	0	1	1
228	92,98118705	1,968389542	591,45	1	1	1	4	78	0	117	0	0	0	1	0	0	0	0	0	0	0	1	1	0
229	532,684024	2,726466391	749,92	1	1	1	4	72	0	57	0	0	0	1	0	0	0	0	0	0	0	1	1	0
230	11,61145561	1,06483222	248,61	1	1	0	4	68	0	808	0	0	0	1	0	0	0	0	1	0	0	0	1	1
231	12,83483129	1,108226656	99,89	1	0	0	3	73	1	904	0	0	1	0	0	0	0	0	0	0	0	1	1	0
232	9,524183985	0,978636948	89,59	0	0	0	3	42	0	640	0	0	1	0	0	0	0	0	0	0	0	0	1	1
233	11,26553203	1,051923916	124,96	1	0	0	4	59	1	972	0	0	0	1	0	0	0	0	1	0	0	1	1	0
234	491,4807034	2,69150585	658,29	1	1	1	3	60	0		0	0	1	0	0	0	0	0	0	0	0	0	1	1
235	18,11000182	1,25791845	303,76	1	1	1	4	72	1	117	0	0	0	1	0	0	0	0	0	0	0	0	1	0
236	430,3475078	2,633821807	951,28	1	1	1	4	52	1	152	0	0	0	1	0	0	0	0	1	0	0	0	1	0
237	48,74	1,69	506,51	1	1	1	8	55	1									0	1	0	0	1	1	1
238	24,12345651	1,382377303	170,35	1	1	1	3	64	1	917	0	0	1	0	0	0	0	0	0	0	0	0	1	0
239	49,85690044	1,697752274	359,46	1	1	1	3	50	1	875	0	0	1	0	0	0	0	0	1	0	0	0	1	0
240	29,70125857	1,472756449	383,97	1	1	1	7	66	1		0	0	0	0	0	0	1	0	0	0	0	0	1	0
241	14,97707748	1,175511813	155,59	1	1	1	3	72	1	913	0	0	1	0	0	0	0	0	0	0	0	0	1	0
242	0,408928801	-0,387216143	0,1	0	0	0	1	44	1	1278	1	0	0	0	0	0	0	0	0	0	1	1	1	0
243	56,88	1,75	492,03	1	1	1	8	64	0									0	1	0	0	0	1	0
244	2,218281382	0,346352974	5,48	0	0	0	4	55	1	311	0	0	0	1	0	0	0	0	1	0	1	0	1	0
245	26,2073218	1,418467021	307,93	1	1	1	4	57	1	926	0	0	0	1	0	0	0	0	0	0	0	1	1	0
246	54,70738133	1,738066715	250,56	1	1	1	4	64	1	139	0	0	0	1	0	0	0	0	0	0	0	0	1	0
247	356,0423073	2,551498792	784,18	1	1	1	6	64	0		0	0	0	0	0	0	0	0	0	0	1	0	1	0
248	314,5175216	2,497648267	694,22	1	1	1	4	34	1	136	0	0	0	1	0	0	0	0	1	0	0	1	1	1
249	253,892427	2,404645596	794,76	1	1	1	2	32	1	2315	0	1	0	0	0	0	0	0	1	0	0	0	1	0
250	524,87	2,72	770,53	1	1	1	8	52	1									0	0	0	0	0	1	0
251	184,3410825	2,265619583	576,41	1	1	1	4	48	1	189	0	0	0	1	0	0	0	0	0	0	0	1	1	0
252	223,2651652	2,348830372	765,8	1	1	1	5	56	0	628	0	0	0	0	1	0	0	0	0	0	0	0	1	0
253	25,71376719	1,410102077	265,88	1	1	0	3	65	1	820	0	0	1	0	0	0	0	0	0	0	0	1	1	0
254	33,46977711	1,524655712	224,38	1	1	1	4	63	1	1166	0	0	0	1	0	0	0	0	0	0	0	0	1	0
255	261,5173118	2,417504908	724,02	1	1	1	4	47	1	599	0	0	0	1	0	0	0	0	0	0	0	0	1	0
256	4,535170861	0,657055853	17,45	0	0	0	1	65	1	2463	1	0	0	0	0	0	0	0	1	0	0	0	1	0
257	36,74	1,56	271,45	1	1	1	8	35	1									0	0	0	0	1	1	0
258	93,22096733	1,969509099	354,17	1	1	1	4	52	1	625	0	0	0	1	0	0	0	0	0	0	0	1	0	0
259	33,98030083	1,531223375	321,58	1	1	1	5	58	1	497	0	0	0	0	1	0	0	0	0	0	0	0	1	0
260	142,6343782	2,154210882	576,41	1	1	1	4	67	0	89	0	0	0	1	0	0	0	0	1	0	0	1	1	0
261	14,30279447	1,155336037	188,73	1	1	0	4	67	0	290	0	0	0	1	0	0	0	0	1	0	0	0	1	1
262	184,7768787	2,266654963	674,45	1	1	1	7	58	1		0	0	0	0	0	0	1	0	1	0	0	1	1	1
263	29,70125857	1,472756449	265,32	1	1	1	2	63	1	464	0	1	0	0	0	0	0	0	1	0	1	0	1	0
264	308,2648488	2,488917174	806,46	1	1	1	4	73	1	1081	0	0	0	1	0	0	0	0	0	0	0	0	1	0
265	118,5781107	2,074011446	791,14	1	1	1	3	29	1	932	0	0	1	0	0	0	0	0	1	0	0	1	1	0
266	168,84	2,23	586,16	1	1	1	8	74	0									0	0	0	0	0	1	1
267	16,62756279	1,220892249	183,44	1	1	1	3	68	1	932	0	0	1	0	0	0	0	0	0	0	0	0	1	0
268	16,62756279	1,220892249	136,93	1	1	1	4	67	1	331	0	0	0	1	0	0	0	0	0	0	1	0	1	0
269	111,6671579	2,047936516	422,96	1	1	1	5	61	1	102	0	0	0	0	1	0	0	0	0	0	0	0	1	1
270	7,819607902	0,893206753	40,57	0	0	0	3	57	1	915	0	0	1	0	0	0	0	0	0	0	0	1	1	0
271	14,35381795	1,156851901	138,88	1	1	0	4	71	1	1183	0	0	0	1	0	0	0	0	0	0	0	0	1	0
272	30,72670329	1,48756256	303,48	1	1	1	3	62	1	560	0	0	1	0	0	0	0	0	0	0	0	1	1	0
273	3,586910866	0,555094449	36,67	0	0	0	3	70	0	889	0	0	1	0	0	0	0	0	0	0	0	0	1	0
274	69,80661898	1,843917638	398,45	1	1	1	4	64	0	297	0	0	0	1	0	0	0	0	0	0	0	1	1	0
275	257,3865669	2,41059167	765,52	1	1	1	4	60	0	331	0	0	0	1	0	0	0	0	1	0	0	0	1	0
276	27,73	1,44	400,68	1	1	1	8	51	1									0	0	0	0	0	1	0
277	0,80703558	-0,091514981	0,1	0	0	0	1	30	0	832	1	0	0	0	0	0	0	0	0	0	0	1	0	0
278	17,80538737	1,250663919	217,42	1	1	0	3	70	0	916	0	0	1	0	0	0	0	0	0	0	0	0	1	0
279	33,06594639	1,519434195	264,49	1	1	1	3	52	1	939	0	0	1	0	0	0	0	0	0	0	1	1	1	0
280	217,6518704	2,337758671	698,68	1	1	1	7	72	0		0	0	0	0	0	0	1	0	1	0	0	0	1	1
281	4,332338839	0,636487896	23,86	0	0	0	3	69	0	835	0	0	1	0	0	0	0	0	0	0	0	1	1	1
282	376,1165862	2,575326427	729,87	1	1	1	7	78	1		0	0	0	0	0	0	1	0	0	0	0	0	1	0
283	0,532358009	-0,27572413	4,36	0	0	0	0	42	0		0	0	0	0	0	0	0	0	1	0	0	0	1	0
284	36,96001294	1,567731963	276,74	1	1	0	3	58	1	1195	0	0	1	0	0	0	0	0	0	0	0	1	1	0
285	5,181517972	0,71432976	59,51	0	0	0	3	61	0	938	0	0	1	0	0	0	0	0	1	0	0	1	1	0
286	536,0648136	2,729213402	863,27	1	1	1	5	58	1	254	0	0	0	0	1	0	0	0	1	0	0	1	1	0
287	24,59181358	1,390758529	272,56	1	1	1	3	57	1	924	0	0	1	0	0	0	0	0	0	0	0	1	1	0
288	0,253386943	-0,602059991	133,87	0	1	0	2	77	1	2457	0	1	0	0	0	0	0	0	0	0	0	0	1	1
289	2,304407199	0,361727836	752,43	0	1	1	3	60	1	934	0	0	1	0	0	0	0	0	0	0	1	0	1	1
290	0,1	-1	133,31	0	1	0	3	48	0	952	0	0	1	0	0	0	0	0	0	0	0	1	1	0
291	27,90921672	1,445759836	750,76	1	1	1	4	42	1	26	0	0	0	1	0	0	0	0	0	0	0	0	1	0
292	39,45046919	1,596047008	767,75	1	1	1	7	65	0		0	0	0	0	0	0	1	0	0	1	0	0	1	1
293	8,09689663	0,908485019	201,82	0	1	1	4	63	0	1253	0	0	0	1	0	0	0	0	0	0	0	0	1	0
294	41,46901569	1,617734035	495,09	1	1	1	5	52	1	1255	0	0	0	0	1	0	0	0	0	0	0	0	1	0
295	9,145500763	0,961421094	468,98	0	1	1	4	67	0	500	0	0	0	1	0	0	0	0	0	0	0	1	1	0
296	48,73687669	1,687885525	810,78	1	1	1	5	64	1	1263	0	0	0	0	1	0	0	0	0	0	1	0	1	0
297	7,547083568	0,877946952	542,54	0	1	1	4	78	1	473	0	0	0	1	0	0	0	0	0	0	0	0	1	0
298	13,75061082	1,138302698	775,33	1	1	1	4	53	0	215	0	0	0	1	0	0	0	0	0	0	0	0	1	0
299	2,419012319	0,383815366	245,94	0	1	1	3	57	1	939	0	0	1	0	0	0	0	0	0	0	0	0	1	0
300	2,218281382	0,346352974	233,53	0	1	0	4	50	1	494	0	0	0	1	0	0	0	0	0	0	0	1	1	0
301	21,81853003	1,338854746	783,31	1	1	1	5	68	1	361	0	0	0	0	1	0	0	0	0	0	0	0	1	0
302	14,40498069	1,158362492	535,45	1	1	1	4	49	1	496	0	0	0	1	0	0	0	0	0	0	0	1	1	0
303	5,814751763	0,764176132	289,66	0	1	0	4	68	1	463	0	0	0	1	0	0	0	0	0	1	0	0	1	0
304	6,56	0,82	291,43	0	1	0	8	50	0									0	0	0	0	1	1	0
305	58,31687061	1,765817515	821,42	1	1	1	5	66	0	1422	0	0	0	0	1	0	0	0	1	0	0	1	1	0
306	0,284610359	-0,552841969	6,94	0	0	0	1	67	1	889	1	0	0	0	0	0	0	0	1	0	0	0	1	1
307	3,3	0,52	145,2	0	1	0	8	72	0									0	0	0	0	0	1	0
308	28,70425115	1,457881897	592,17	1	1	1	3	35	1	903	0	0	1	0	0	0	0	0	0	0	0	1	1	0
309	1,668344594	0,222716471	81,98	0	0	0	4	45	1	490	0	0	0	1	0	0	0	0	1	0	0	1	1	0
310	229,5354966	2,360858377	780,65	1	1	1	3	32	1	165	0	0	1	0	0	0	0	0	0	0	0	0	0	0
311	14,97707748	1,175511813	457,75	1	1	1	3	52	1	925	0	0	1	0	0	0	0	1	1	0	0	0	0	0
312	58,96457214	1,770557475	735,45	1	1	1	1	54	1	2288	1	0	0	0	0	0	0	0	1	0	0	0	1	0
313	6,982757704	0,843855423	279,02	0	1	1	4	68	1	942	0	0	0	1	0	0	0	0	0	0	0	0	1	0
314	2,419012319	0,383815366	150,81	0	1	0	3	74	1	1556	0	0	1	0	0	0	0	0	0	0	0	1	1	0
315	2,045520092	0,311753861	84,05	0	0	1	4	62	1	902	0	0	0	1	0	0	0	0	0	0	0	0	1	0
316	12,05	1,08	371,19	1	1	1	8	55	1									0	0	0	0	1	1	0
317	0,315775602	-0,494850022	43,57	0	0	0	0	88	0		0	0	0	0	0	0	0	0	1	0	0	0	1	0
318	1,374889172	0,136720567	59,53	0	0	0	2	48	0	871	0	1	0	0	0	0	0	0	1	0	0	1	1	0
319	0,284610359	-0,552841969	4,58	0	0	0	3	62	0	947	0	0	1	0	0	0	0	0	1	0	0	1	1	0
320	11,18018348	1,048441804	546,97	1	1	1	3	44	1	910	0	0	1	0	0	0	0	0	0	0	0	1	0	0
321	87,61	1,94	87,61	1	1	0	8	31	0									0	0	0	0	0	1	0
322	0,127898482	-0,886056648	0,1	0	0	0	0	62	1		0	0	0	0	0	0	0	0	0	0	0	0	1	0
323	2,103188099	0,322219295	110,34	0	0	0	3	64	1	894	0	0	1	0	0	0	0	0	0	0	0	0	1	0
324	0,1	-1	19,94	0	0	0	0	31	1		0	0	0	0	0	0	0	1	1	0	0	0	1	0
325	64,36763923	1,808683509	717,43	1	1	1	3	61	1	940	0	0	1	0	0	0	0	0	0	0	0	0	0	0
326	59,78269525	1,776555911	707,97	1	1	1	5	44	1	110	0	0	0	0	1	0	0	0	0	0	0	0	1	0
327	35,97953027	1,556061159	789,21	1	1	1	3	56	1	1415	0	0	1	0	0	0	0	0	1	0	0	0	1	0
328	1,697518206	0,230448921	109,45	0	0	0	5	79	0	665	0	0	0	0	1	0	0	0	1	0	0	0	0	0
329	3,017780504	0,480006943	101,77	0	0	0	3	53	1	1023	0	0	1	0	0	0	0	1	1	0	0	0	1	0
330	32,46776949	1,511482289	711,22	1	1	1	4	61	1	32	0	0	0	1	0	0	0	0	0	0	0	0	1	0
331	0,377934174	-0,420216403	25,55	0	0	0	3	81	0	1433	0	0	1	0	0	0	0	0	0	0	0	0	1	0
332	80,15804003	1,903957709	842,09	1	1	1	4	54	1	373	0	0	0	1	0	0	0	1	0	0	0	0	1	0
333	20,76974164	1,317436497	397,78	1	1	0	4	83	1	81	0	0	0	1	0	0	0	0	0	0	0	0	0	0
334	10,71865743	1,030194785	486,7	0	1	1	3	45	1	922	0	0	1	0	0	0	0	0	1	0	0	1	1	1
335	0,222104701	-0,657577319	53,03	0	0	0	3	46	1	916	0	0	1	0	0	0	0	0	1	1	0	1	0	0
336	14,10008494	1,149219113	473,11	1	1	1	4	65	1	946	0	0	0	1	0	0	0	0	1	0	0	0	1	1
337	17,92673646	1,25358029	461,59	1	1	1	3	67	1	973	0	0	1	0	0	0	0	0	1	0	0	0	1	0
338	41,46901569	1,617734035	490,54	1	1	0	3	49	1	929	0	0	1	0	0	0	0	0	1	0	0	1	1	1
339	1,580644612	0,198657087	22,89	0	0	0	4	76	0	199	0	0	0	1	0	0	0	0	0	0	0	0	1	0
340	0,927857987	-0,031517051	3,69	0	0	0	0	49	1		0	0	0	0	0	0	0	0	1	0	0	1	1	0
341	263,3056903	2,420467353	807,24	1	1	1	6	61	0		0	0	0	0	0	1	0	0	0	0	0	1	1	0
342	159,0331477	2,201479059	602,8	1	1	1	5	52	1	588	0	0	0	0	1	0	0	0	0	0	0	1	0	0
343	1,639141523	0,214843848	9,01	0	0	0	4	68	0	666	0	0	0	1	0	0	0	0	0	0	0	0	1	1
344	0,715924639	-0,142667504	0,1	0	0	0	0	41	1		0	0	0	0	0	0	0	0	0	1	0	0	1	0
345	33,27	1,52	366,17	1	1	1	8	73	1									0	1	0	0	0	1	0
346	123,39	2,09	762,97	1	1	1	8	60	0									0	1	1	0	0	1	1
347	30,44417893	1,483444648	299,11	1	1	1	4	59	1	865	0	0	0	1	0	0	0	0	0	0	0	0	1	0
348	142,6343782	2,154210882	694,98	1	1	1	3	42	1	955	0	0	1	0	0	0	0	0	1	0	0	1	1	0
349	125,8579222	2,099887727	714,77	1	1	1	3	56	0	981	0	0	1	0	0	0	0	0	0	0	1	1	1	0
350	0,315775602	-0,494850022	0,1	0	0	0	0	44	1		0	0	0	0	0	0	0	0	1	0	1	1	0	0
351	97,37932175	1,98846977	587,15	1	1	1	4	56	1	985	0	0	0	1	0	0	0	0	1	0	0	1	1	0
352	369,5851834	2,567720212	880,5	1	1	1	5	66	1	544	0	0	0	0	1	0	0	0	1	0	0	0	1	0
353	337,6798764	2,528505339	873,11	1	1	1	5	52	1	299	0	0	0	0	1	0	0	0	1	0	0	1	1	0
354	73,13	1,85	432,64	1	1	1	8	69	0									1	0	0	0	0	1	0
355	89,21605248	1,950462219	558,49	1	1	1	4	70	0	367	0	0	0	1	0	0	0	0	0	0	0	0	1	0
356	19,24148823	1,284205068	256,57	1	1	1	4	57	1	974	0	0	0	1	0	0	0	1	1	0	0	0	1	0
357	2,84704231	0,45484486	54,21	0	0	1	3	64	0	869	0	0	1	0	0	0	0	0	0	0	0	1	1	0
358	12,92902727	1,111598525	111,22	1	0	1	3	64	1	869	0	0	1	0	0	0	0	0	0	0	0	1	1	0
359	235,4206745	2,371843355	814,92	1	1	1	4	57	1	975	0	0	0	1	0	0	0	0	1	0	0	1	1	0
360	5,784169821	0,761927838	50,37	0	0	0	3	55	1	2348	0	0	1	0	0	0	0	0	0	0	0	1	1	0
361	10,51318862	1,021602716	76,07	0	0	0	3	65	1	980	0	0	1	0	0	0	0	0	0	1	0	0	0	0
362	167,6377859	2,224377652	765,58	1	1	1	4	65	1	987	0	0	0	1	0	0	0	0	1	0	0	0	0	0
363	52,01	1,72	485,23	1	1	1	8	57	1									0	0	0	1	0	1	0
364	0,190762981	-0,721246399	0,1	0	0	0	0	82	1		0	0	0	0	0	0	0	0	1	0	0	0	0	1
365	24,20100318	1,383815366	292,02	1	1	1	4	70	0	969	0	0	0	1	0	0	0	0	0	0	0	0	1	0
366	6,216700099	0,793790385	123,63	0	0	0	3	74	1	961	0	0	1	0	0	0	0	0	0	0	0	0	0	0
367	4,83	0,68	88,18	0	0	0	8	62	1									0	0	0	0	1	1	1
368	79,52729323	1,900530982	400,15	1	1	1	3	67	1	970	0	0	1	0	0	0	0	0	0	0	0	0	1	0
369	8,959574436	0,95230801	177,4	0	1	1	3	56	0	870	0	0	1	0	0	0	0	0	1	0	0	1	0	0
370	7,682764219	0,88536122	81,09	0	0	1	3	60	1	1436	0	0	1	0	0	0	0	0	1	0	0	0	1	0
371	165,2512895	2,218141468	701,47	1	1	1	4	52	1	1280	0	0	0	1	0	0	0	0	0	0	0	1	1	0
372	52,3085463	1,71858472	522,15	1	1	1	3	44	1	975	0	0	1	0	0	0	0	0	0	0	0	1	1	0
373	44,20811291	1,645520515	475,18	1	1	1	4	69	0	525	0	0	0	1	0	0	0	0	0	0	0	0	0	0
374	4,564244144	0,658964843	33,53	0	0	0	3	56	1	995	0	0	1	0	0	0	0	0	0	0	0	0	1	1
375	1,95885327	0,292256071	26,73	0	0	0	4	68	0	338	0	0	0	1	0	0	0	0	0	0	0	0	1	0
376	12,18946589	1,086003706	127,47	1	1	1	3	43	1	1256	0	0	1	0	0	0	0	1	1	0	0	1	0	0
377	195,51	2,29	814,62	1	1	1	8	28	0									0	0	0	0	0	1	0
378	55,4756572	1,744136452	454,5	1	1	1	3	24	1	946	0	0	1	0	0	0	0	0	0	0	0	0	0	0
379	15,84049538	1,199755177	234,41	1	1	1	3	51	1	1241	0	0	1	0	0	0	0	0	1	0	0	1	0	0
380	0,127898482	-0,886056648	0,1	0	0	0	0	53	0		0	0	0	0	0	0	0	0	0	0	0	1	0	0
381	93,94349767	1,972850556	744,02	1	1	1	6	56	0		0	0	0	0	0	0	0	0	0	0	0	1	0	1
382	14,55930847	1,163161375	245,05	1	1	1	3	69	0	1562	0	0	1	0	0	0	0	0	0	0	0	0	1	0
383	4,535170861	0,657055853	102,36	0	0	0	3	60	0	978	0	0	1	0	0	0	0	0	0	0	0	0	1	1
384	8,131903864	0,910090546	134,27	0	1	1	3	58	1	1002	0	0	1	0	0	0	0	0	1	0	0	0	1	0
385	72,28149089	1,859018144	515,06	1	1	1	4	63	1	546	0	0	0	1	0	0	0	0	0	0	0	0	0	0
386	84,69395799	1,927832133	500,88	1	1	1	3	63	1	999	0	0	1	0	0	0	0	0	0	0	0	0	1	0
387	17,68469666	1,247482261	272,68	1	1	1	3	54	0	169	0	0	1	0	0	0	0	0	0	0	0	0	1	0
388	2,390383888	0,378397901	16,75	0	0	0	4	62	1	946	0	0	0	1	0	0	0	0	1	0	0	0	1	0
389	189,1853077	2,276898177	771,25	1	1	1	4	52	1	523	0	0	0	1	0	0	0	0	1	0	0	1	1	0
390	10,80159156	1,033423755	178,17	0	1	1	3	42	0	986	0	0	1	0	0	0	0	0	1	0	0	0	1	0
391	64,718736	1,811038509	357,81	1	1	1	4	66	0	372	0	0	0	1	0	0	0	0	0	0	0	0	1	0
392	2,93243022	0,46686762	2,69	0	0	0	4	61	1	525	0	0	0	1	0	0	0	0	1	1	0	0	1	0
393	86,2538382	1,935759104	627,02	1	1	1	4	69	1	532	0	0	0	1	0	0	0	0	1	0	0	0	1	1
394	19,50050793	1,290034611	247,16	1	1	1	3	65	1	987	0	0	1	0	0	0	0	0	0	0	0	0	1	0
395	259,7397952	2,414538836	706,42	1	1	1	4	53	1	393	0	0	0	1	0	0	0	0	1	0	0	0	1	0
396	154,5057608	2,188956593	607,75	1	1	1	5	51	1	538	0	0	0	0	1	0	0	0	1	0	0	0	1	0
397	50,42492856	1,702602841	357,03	1	1	1	3	35	0	988	0	0	1	0	0	0	0	0	0	0	0	0	1	0
398	385,2661524	2,585765193	709,29	1	1	1	3	56	0	376	0	0	1	0	0	0	0	0	0	0	0	0	1	0
399	11,65521237	1,06669855	177,91	1	1	1	3	47	1	952	0	0	1	0	0	0	0	1	1	0	0	0	1	0
400	14,10008494	1,149219113	213,06	1	1	1	3	77	1	1598	0	0	1	0	0	0	0	1	1	0	0	0	1	0
401	13,26275053	1,122543524	237,79	1	1	1	3	81	0	983	0	0	1	0	0	0	0	0	0	0	0	0	1	0
402	14,98	1,17	152,39	1	1	1	8	55	1									0	0	0	0	0	1	0
403	0,1	-1	0,1	0	0	0	0	57	1		0	0	0	0	0	0	0	0	0	0	0	1	1	0
404	14,66289735	1,16613397	241,7	1	1	1	3	76	1	955	0	0	1	0	0	0	0	0	0	0	0	0	1	0
405	51,28711148	1,710032699	476,27	1	1	1	3	52	0	1342	0	0	1	0	0	0	0	0	1	0	0	0	1	0
406	21,25393763	1,327358934	183,38	1	1	1	3	76	0	984	0	0	1	0	0	0	0	0	0	0	0	1	0	0
407	94,42785303	1,97510999	518,45	1	1	0	1	62	1	986	1	0	0	0	0	0	0	0	0	0	0	0	1	0
408	22,46827392	1,351603072	213,58	1	1	0	3	65	0	93	0	0	1	0	0	0	0	0	0	0	0	0	1	1
409	15,62109084	1,19368103	158,38	1	1	1	3	75	1	985	0	0	1	0	0	0	0	0	1	0	0	0	1	0
410	97,62882052	1,989583289	604,89	1	1	1	4	24	1	666	0	0	0	1	0	0	0	0	1	0	0	0	0	0
411	181,7453674	2,25947442	641,34	1	1	1	4	63	1	1014	0	0	0	1	0	0	0	0	0	0	0	1	1	0
412	53,79724442	1,730782276	342,19	1	1	0	4	54	1	1272	0	0	0	1	0	0	0	0	0	0	0	0	1	0
413	3,188427609	0,503790683	37,32	0	0	0	3	62	1	1358	0	0	1	0	0	0	0	0	0	0	0	1	1	0
414	3,987013011	0,600972896	69,08	0	0	0	3	58	0	966	0	0	1	0	0	0	0	0	1	0	0	0	1	0
415	133,5243582	2,125546324	369,53	1	1	1	1	37	0	1803	1	0	0	0	0	0	0	0	0	0	0	1	1	0
416	123,0836566	2,090187488	505,95	1	1	1	3	41	1	1592	0	0	1	0	0	0	0	0	0	0	0	1	1	0
417	2,074364694	0,315970345	63,35	0	0	0	3	67	1	968	0	0	1	0	0	0	0	0	0	0	0	0	1	0
418	16,62756279	1,220892249	204,73	1	1	0	4	50	1	241	0	0	0	1	0	0	0	0	0	0	0	1	1	0
419	325,9144168	2,513097686	723,87	1	1	1	7	76	0		0	0	0	0	0	0	1	0	0	0	0	0	1	0
420	133,5243582	2,125546324	654,61	1	1	1	6	70	1		0	0	0	0	0	1	0	0	0	1	0	1	1	1
421	19,17716983	1,282848603	173,74	1	1	1	3	72	0	995	0	0	1	0	0	0	0	0	0	0	0	1	1	1
422	270,5690214	2,432279642	704,86	1	1	0	4	54	0	242	0	0	0	1	0	0	0	0	0	0	0	1	1	0
423	13,55387676	1,131939295	127,66	1	1	1	3	53	1	951	0	0	1	0	0	0	0	1	1	0	0	0	1	0
424	122,4744397	2,088029718	570	1	1	1	4	46	0	966	0	0	0	1	0	0	0	0	0	0	0	0	1	0
425	5,300765735	0,72427587	80,02	0	0	1	4	69	1	523	0	0	0	1	0	0	0	0	0	0	0	0	1	0
426	98,63232777	1,994009033	660,86	1	1	0	7	73	0		0	0	0	0	0	0	1	0	0	0	0	0	1	0
427	8,202153876	0,913813852	106,57	0	0	1	3	47	0	947	0	0	1	0	0	0	0	0	0	0	1	1	0	0
428	118,5781107	2,074011446	624,15	1	1	1	3	52	1	1087	0	0	1	0	0	0	0	0	1	0	0	1	0	0
429	17,3265418	1,238798563	260,18	1	1	1	4	74	0	990	0	0	0	1	0	0	0	0	0	0	0	1	0	0
430	72,28149089	1,859018144	395,3	1	1	1	4	48	1	92	0	0	0	1	0	0	0	0	0	0	0	1	1	0
431	82,72	1,92	419,78	1	1	1	8	51	1									0	1	0	0	0	1	0
432	29,15	1,46	379,16	1	1	1	8	59	1									0	1	0	1	0	1	0
433	40,50867843	1,607562243	379,16	1	1	1	5	50	1	1280	0	0	0	0	1	0	0	0	0	0	0	0	1	0
434	151,5508838	2,180555941	610,09	1	1	1	5	59	1	357	0	0	0	0	1	0	0	0	0	0	0	1	1	1
435	34,39334892	1,536432176	423,16	1	1	1	4	32	1	904	0	0	0	1	0	0	0	0	0	0	0	0	1	0
436	19,04905391	1,27989498	132,35	1	1	1	3	45	1	952	0	0	1	0	0	0	0	0	0	0	0	1	1	0
437	7,751038923	0,889301703	95,12	0	0	0	3	43	1	1003	0	0	1	0	0	0	0	0	1	0	1	0	1	0
438	18,35669097	1,263872677	248,2	1	1	0	4	64	0	30	0	0	0	1	0	0	0	0	0	1	1	0	1	1
439	411,2419669	2,61409535	623,11	1	1	1	0	73	1		0	0	0	0	0	0	0	0	0	0	0	0	1	0
440	0,377934174	-0,420216403	0,1	0	0	0	0	78	1		0	0	0	0	0	0	0	0	0	0	0	0	0	0
441	67,58619098	1,829882446	455,7	1	1	1	5	64	0	190	0	0	0	0	1	0	0	0	1	0	0	0	1	0
442	356,8264598	2,55246136	727,77	1	1	1	5	63	1	190	0	0	0	0	1	0	0	0	0	0	0	0	1	0
443	47,09628907	1,673020907	493,72	1	1	1	4	57	0	1853	0	0	0	1	0	0	0	0	0	0	0	0	1	0
444	16,39960833	1,214843848	146,41	1	1	1	4	61	0	227	0	0	0	1	0	0	0	0	0	0	0	0	0	0
445	5,480791746	0,738780558	27,69	0	0	0	3	65	1	1003	0	0	1	0	0	0	0	0	0	0	0	1	1	0
446	8,131903864	0,910090546	145,11	0	1	1	3	53	1	964	0	0	1	0	0	0	0	1	1	0	0	1	1	0
447	6,405137797	0,80685803	109,44	0	0	0	3	57	1	1467	0	0	1	0	0	0	0	0	0	0	0	0	1	0
448	221,2092284	2,344804756	834,52	1	1	1	7	63	1		0	0	0	0	0	0	1	0	0	0	0	1	1	0
449	88,75473636	1,948168362	526	1	1	1	4	65	0	975	0	0	0	1	0	0	0	0	0	0	0	0	1	0
450	130,6029766	2,115943177	650,45	1	1	1	5	54	0	228	0	0	0	0	1	0	0	0	0	0	0	1	1	0
451	128,053218	2,107379583	634,57	1	1	1	3	65	1	1014	0	0	1	0	0	0	0	0	1	0	0	0	1	1
452	13,50502617	1,130655349	210,45	1	1	0	4	70	0	1015	0	0	0	1	0	0	0	0	1	0	0	0	0	0
453	7,580896237	0,879669206	237,01	0	1	1	4	68	0	1031	0	0	0	1	0	0	0	0	0	0	0	0	1	0
454	3,501435023	0,544068044	47,99	0	0	0	3	81	0	1625	0	0	1	0	0	0	0	0	0	0	0	0	0	1
455	80,36923419	1,905093968	618,69	1	1	1	4	64	1	689	0	0	0	1	0	0	0	0	0	0	0	0	1	0
456	4,245747777	0,62838893	82,1	0	0	0	4	37	1	581	0	0	0	1	0	0	0	0	1	0	0	1	1	0
457	75,83	1,88	432,53	1	1	1	8	48	0									0	1	0	0	1	1	1
458	95,40300624	1,979548375	577,55	1	1	1	7	52	1		0	0	0	0	0	0	1	0	0	0	0	0	1	0
459	473,9894005	2,675769179	679,09	1	1	1	5	46	0	1297	0	0	0	0	1	0	0	0	1	0	0	1	1	0
460	119,1704334	2,076166939	597,86	1	1	1	3	48	0	919	0	0	1	0	0	0	0	0	0	0	0	0	1	1
461	9,182955444	0,962842681	122,19	0	0	0	3	41	1	1029	0	0	1	0	0	0	0	0	1	0	0	0	1	0
462	3,758100238	0,575187845	61,01	0	0	0	3	47	1	991	0	0	1	0	0	0	0	0	0	0	1	1	0	1
463	140,5642141	2,147861748	495,02	1	1	1	4	62	1	461	0	0	0	1	0	0	0	0	0	0	0	1	1	0
464	1,813930001	0,257678575	37,58	0	0	0	2	60	0	183	0	1	0	0	0	0	0	0	1	0	1	0	1	0
465	91,79021227	1,96279537	683,51	1	1	1	3	45	1	1020	0	0	1	0	0	0	0	0	1	0	0	1	1	0
466	20,0936319	1,302979937	184,16	1	1	1	4	48	1	166	0	0	0	1	0	0	0	0	1	0	0	1	1	0
467	334,7033848	2,524655712	801,97	1	1	1	4	63	1	1387	0	0	0	1	0	0	0	0	0	0	0	0	1	0
468	3,81524929	0,582063363	103,45	0	0	0	3	70	1	1006	0	0	1	0	0	0	0	0	0	0	0	1	1	1
469	189,18	2,27	573,38	1	1	1	8	64	1									0	1	0	0	1	1	0
470	6,820361951	0,833784375	113,34	0	0	0	3	59	1	1014	0	0	1	0	0	0	0	0	0	0	0	1	1	0
471	4,77	0,68	55,54	0	0	0	8	53	0									0	0	0	0	1	1	0
472	33,26735437	1,522052801	364,06	1	1	1	3	48	0	1007	0	0	1	0	0	0	0	1	0	0	0	0	0	0
473	294,1059704	2,468509791	732,46	1	1	1	4	78	1	379	0	0	0	1	0	0	0	0	0	0	0	0	1	0
474	198,28	2,3	597,86	1	1	1	8	55	1									0	0	0	0	0	0	0
475	360,7704859	2,557230416	623,89	1	1	1	4	62	0	137	0	0	0	1	0	0	0	0	0	0	0	0	0	0
476	1,842965257	0,264817823	28,47	0	0	0	3	58	1	1008	0	0	1	0	0	0	0	0	1	0	1	0	0	0
477	6,788067863	0,831869774	194,08	0	1	0	3	57	0	1031	0	0	1	0	0	0	0	0	0	0	0	1	0	1
478	16,34300753	1,213252052	335,8	1	1	0	3	49	1	1034	0	0	1	0	0	0	0	0	1	0	0	1	0	1
479	0,346883324	-0,455931956	0,55	0	0	0	3	72	1	1041	0	0	1	0	0	0	0	0	0	0	0	1	0	0
480	4,710008077	0,673020907	69,54	0	0	0	3	68	0	982	0	0	1	0	0	0	0	0	0	0	0	1	0	0
481	123,6955111	2,0923697	668,76	1	1	1	3	47	1	1000	0	0	1	0	0	0	0	0	1	0	0	1	0	0
482	111,1073569	2,045753148	740,05	1	1	1	4	60	1	626	0	0	0	1	0	0	0	0	0	0	0	1	0	0
483	3,216868245	0,507855872	34,33	0	0	0	3	70	0	1047	0	0	1	0	0	0	0	0	0	0	0	1	1	0
484	2,818568731	0,450249108	83,29	0	0	0	3	75	0	1028	0	0	1	0	0	0	0	0	0	0	0	0	0	1
485	217,6518704	2,337758671	727,45	1	1	1	4	35	1	260	0	0	0	1	0	0	0	0	1	0	0	1	1	0
486	70,9397907	1,850891184	758,66	1	1	1	3	82	1	934	0	0	1	0	0	0	0	1	1	0	0	1	0	0
487	5,241067476	0,719331287	101,9	0	0	0	3	78	1	1001	0	0	1	0	0	0	0	0	0	0	0	0	1	0
488	34,70585743	1,540454614	356,99	1	1	1	4	70	1	282	0	0	0	1	0	0	0	0	0	0	0	0	0	0
489	347,5179836	2,540979804	777,27	1	1	1	5	71	1	226	0	0	0	0	1	0	0	0	0	0	0	0	0	0
490	4,130574227	0,615950052	91,02	0	0	0	4	71	1	1034	0	0	0	1	0	0	0	0	0	0	0	0	1	1
491	128,3695426	2,108463541	621,52	1	1	1	5	64	0	185	0	0	0	0	1	0	0	0	0	0	0	0	0	0
492	68,87405475	1,838030083	467,21	1	1	1	1	57	0	1392	1	0	0	0	0	0	0	0	0	0	0	0	1	1
493	52,89982962	1,723455672	542,79	1	1	1	4	59	1	273	0	0	0	1	0	0	0	0	0	0	0	1	1	0
494	18,05	1,25	368,72	1	1	1	8	61	1									0	0	0	0	0	1	1
495	249,8695202	2,397714117	750,36	1	1	1	4	61	1	592	0	0	0	1	0	0	0	0	0	0	0	0	1	0
496	4,739243871	0,675778342	76,7	0	0	0	6	67	1		0	0	0	0	0	1	0	0	0	0	0	1	1	0
497	17,21	1,23	241,61	1	1	1	8	89	1									0	0	0	0	1	0	0
498	224,8182685	2,351834943	754,36	1	1	1	5	49	1	626	0	0	0	0	1	0	0	0	1	0	0	1	1	0
499	11,56781454	1,063333359	119,65	1	0	0	3	60	1	1003	0	0	1	0	0	0	0	0	0	0	0	0	0	0
500	0,563081208	-0,251811973	2,26	0	0	0	1	69	1	1382	1	0	0	0	0	0	0	0	0	0	0	1	1	0
501	8,558227384	0,932473765	140,26	0	1	0	3	57	0	936	0	0	1	0	0	0	0	0	1	0	0	0	1	0
502	141,9413737	2,152104801	686,23	1	1	1	5	67	1	24	0	0	0	0	1	0	0	0	1	0	0	0	0	0
503	57,99526903	1,763427994	497,84	1	1	1	3	72	1	2079	0	0	1	0	0	0	0	0	1	0	0	1	0	0
504	270,5690214	2,432279642	857,72	1	1	1	6	47	0		0	0	0	0	0	1	0	0	1	0	0	1	1	0
505	39,56690115	1,59736605	326,07	1	1	1	3	63	1	1634	0	0	1	0	0	0	0	0	0	0	0	0	1	0
506	9,562565597	0,980457892	167,74	0	1	0	4	55	1	1034	0	0	0	1	0	0	0	1	1	0	0	0	0	0
507	221,7216256	2,34580487	701,11	1	1	1	4	62	1	1351	0	0	0	1	0	0	0	0	0	0	0	1	1	0
508	60,94409624	1,78490245	468,64	1	1	1	4	56	1	240	0	0	0	1	0	0	0	0	0	0	0	0	1	1
509	7,99234081	0,902546779	114,78	0	0	1	3	77	0	936	0	0	1	0	0	0	0	1	1	1	0	1	1	0
510	268,13	2,43	771,83	1	1	1	8	53	0									0	0	1	0	0	1	0
511	29,70125857	1,472756449	274,25	1	1	0	4	54	1	1042	0	0	0	1	0	0	0	0	0	0	0	1	0	0
512	18,04874725	1,256477206	210,69	1	1	0	4	62	1	746	0	0	0	1	0	0	0	0	1	0	1	0	1	0
513	29,79329591	1,474070503	232,16	1	1	1	3	56	1	1049	0	0	1	0	0	0	0	0	1	0	0	0	0	0
514	583,0112001	2,765676004	844,26	1	1	1	4	45	1	434	0	0	0	1	0	0	0	0	1	0	0	1	0	0
515	1,580644612	0,198657087	21,16	0	0	0	1	40	1	1650	1	0	0	0	0	0	0	0	0	0	1	1	1	0
516	102,4750725	2,010639117	534,49	1	1	1	4	56	1	162	0	0	0	1	0	0	0	0	0	0	0	0	0	0
517	13,35926695	1,125806458	292,57	1	1	1	4	73	0	184	0	0	0	1	0	0	0	0	1	0	0	1	0	0
518	527,09172	2,721884777	929,01	1	1	1	4	42	1	287	0	0	0	1	0	0	0	1	1	0	0	1	0	0
519	0,897721086	-0,045757491	17,15	0	0	0	3	69	0	1055	0	0	1	0	0	0	0	0	1	0	0	0	0	0
520	339,1769972	2,530430236	911,54	1	1	1	6	64	1		0	0	0	0	0	1	0	0	0	0	1	1	1	0
521	109,167154	2,03810331	517,31	1	1	1	4	63	1	330	0	0	0	1	0	0	0	0	0	0	0	1	1	0
522	187,8530956	2,273811199	729,17	1	1	1	4	63	1	942	0	0	0	1	0	0	0	0	0	0	0	0	0	0
523	21,96157354	1,341632336	216,99	1	1	1	3	59	1	1309	0	0	1	0	0	0	0	1	1	0	0	0	1	1
524	2,87	0,46	18,3	0	0	0	8	41	0									0	0	0	0	0	0	0
525	14,66289735	1,16613397	218,99	1	1	1	3	71	1	1867	0	0	1	0	0	0	0	0	1	0	0	0	0	1
526	12,83483129	1,108226656	170,03	1	1	1	4	73	1	1048	0	0	0	1	0	0	0	0	0	1	0	0	0	0
527	112,5114432	2,051191125	617,52	1	1	1	3	72	1	1022	0	0	1	0	0	0	0	0	0	1	0	0	0	0
528	20,29455884	1,307282047	277,68	1	1	0	3	35	0	1413	0	0	1	0	0	0	0	0	0	0	0	1	0	1
529	10,64	1,03	170,32	0	1	1	8	33	1									0	0	0	0	1	1	0
530	202,5019808	2,306425028	773,83	1	1	1	5	53	1	756	0	0	0	0	1	0	0	0	1	0	0	0	1	0
531	69,99440892	1,845035994	455,76	1	1	1	3	77	1	1061	0	0	1	0	0	0	0	0	0	0	0	0	0	0
532	0,746343276	-0,124938737	2,84	0	0	0	3	72	1	1069	0	0	1	0	0	0	0	0	0	0	0	0	1	0
533	13,80012929	1,139879086	152,57	1	1	1	3	44	1	1047	0	0	1	0	0	0	0	0	0	0	0	0	0	0
